# Supplementary material for: Deciphering the tumor microenvironment and role of immunotherapy in diffuse midline glioma: A scoping review
Source: Neuro Oncol. 2026 Feb 2;28(4):829–46. doi: 10.1093/neuonc/noag014 (PMC13128486; doi:10.1093/neuonc/noag014)
Supplement: noag014_Supplementary_Data [file noag014_supplementary_data.zip]

Archive with 5 entries (5 files):
- Supplement 3.docx
- DMG Tables 4.0.docx
- Supplement 1.docx
- Supplement 2.docx
- Abbreviation.docx
